# Supplementary material for: Effects of a Low-Molecular-Weight Gelator in Vegetable, Mineral Oil and Cocoa Butter: A Comparative Rheological Study
Source: Gels. 2026 Jun 1;12(6):482. doi: 10.3390/gels12060482 (PMC13298344; doi:10.3390/gels12060482)
Supplement: Supplementary file 1 [file gels-12-00482-s001.zip]

Archive with 1 entries (1 files):
- gels-4248412-supplementary.pdf
